# Supplementary material for: Collagenous Colitis with Escitalopram Use: A Case Report and Literature Review
Source: Healthcare (Basel). 2024 Jan 27;12(3):330. doi: 10.3390/healthcare12030330 (PMC10855906; doi:10.3390/healthcare12030330)
Supplement: Supplementary file 1 [file healthcare-12-00330-s001.zip]

Archive with 1 entries (1 files):
- healthcare-2729143-supplementary.pdf
